# Supplementary material for: Brassinosteroids control cell proliferation in the lateral root cap of the Arabidopsis root
Source: EMBO Rep. 2026 Apr 10;27(9):2183–200. doi: 10.1038/s44319-026-00737-0 (PMC13172465; doi:10.1038/s44319-026-00737-0)
Supplement: Supplementary file 2 — Source data Fig. 1 [file 44319_2026_737_MOESM2_ESM.zip]

Archive with 42 entries (35 files):
- Figure 1/
- Figure 1/.DS_Store
- __MACOSX/Figure 1/._.DS_Store
- Figure 1/1H/
- Figure 1/1G/
- Figure 1/1B/
- Figure 1/1E/
- Figure 1/1D/
- Figure 1/1C/
- Figure 1/1H/.DS_Store
- __MACOSX/Figure 1/1H/._.DS_Store
- Figure 1/1H/1H.xlsx
- __MACOSX/Figure 1/1H/._1H.xlsx
- Figure 1/1G/.DS_Store
- __MACOSX/Figure 1/1G/._.DS_Store
- Figure 1/1G/CYCB1;2-GFP_CA.tif
- __MACOSX/Figure 1/1G/._CYCB1;2-GFP_CA.tif
- Figure 1/1G/README.rtf
- __MACOSX/Figure 1/1G/._README.rtf
- Figure 1/1G/CYCB1;2-GFP_2.tif
- __MACOSX/Figure 1/1G/._CYCB1;2-GFP_2.tif
- Figure 1/1G/CYCB1;2-GFP_1.tif
- __MACOSX/Figure 1/1G/._CYCB1;2-GFP_1.tif
- Figure 1/1B/.DS_Store
- __MACOSX/Figure 1/1B/._.DS_Store
- Figure 1/1B/Snap-64_1.tif
- __MACOSX/Figure 1/1B/._Snap-64_1.tif
- Figure 1/1B/Snap-65_1.tif
- __MACOSX/Figure 1/1B/._Snap-65_1.tif
- Figure 1/1B/README.rtf
- __MACOSX/Figure 1/1B/._README.rtf
- Figure 1/1E/1E.xlsx
- __MACOSX/Figure 1/1E/._1E.xlsx
- Figure 1/1D/.DS_Store
- __MACOSX/Figure 1/1D/._.DS_Store
- Figure 1/1D/Timer-NLS_2.tif
- Figure 1/1D/Timer-NLS_1.tif
- __MACOSX/Figure 1/1D/._Timer-NLS_1.tif
- Figure 1/1D/README.rtf
- __MACOSX/Figure 1/1D/._README.rtf
- Figure 1/1C/1C.xlsx
- __MACOSX/Figure 1/1C/._1C.xlsx
