# Supplementary material for: Brassinosteroids control cell proliferation in the lateral root cap of the Arabidopsis root
Source: EMBO Rep. 2026 Apr 10;27(9):2183–200. doi: 10.1038/s44319-026-00737-0 (PMC13172465; doi:10.1038/s44319-026-00737-0)
Supplement: Supplementary file 2 — Source data Fig. 1 [file 44319_2026_737_MOESM2_ESM.zip › Figure 1/1C/1C.xlsx]

## Sheet: Tabelle1
# of cells	L1	L2	L3
	1	6	11
	2	5	13
	2	7	12
	2	6	13
	2	6	13
	2	6	11
	2	7	13
	3	7	13
	3	6	12
	3	6	13
	2	6	13
	3	6	15
	2	7	12
	3	6	15
	2	6	13
	2	5	12
	2	6	15
	2	6	12
	1	5	16
	1	5	13
	2	6	14
	2	6	15
	3	8	12
	2	5	16
	3	6	10
	2	4	13
	3	8	16
	2	6	14
	2	6	11
	2	6	14
	4	6	14
	3	7	12
	2	6	13
	3	6	15
