# Supplementary material for: Brassinosteroids control cell proliferation in the lateral root cap of the Arabidopsis root
Source: EMBO Rep. 2026 Apr 10;27(9):2183–200. doi: 10.1038/s44319-026-00737-0 (PMC13172465; doi:10.1038/s44319-026-00737-0)
Supplement: Supplementary file 3 — Source data Fig. 2 [file 44319_2026_737_MOESM3_ESM.zip]

Archive with 70 entries (61 files):
- Figure 2/
- Figure 2/.DS_Store
- __MACOSX/Figure 2/._.DS_Store
- Figure 2/2G/
- Figure 2/2H/
- Figure 2/2A/
- Figure 2/2F/
- Figure 2/2C/
- Figure 2/2D/
- Figure 2/2E/
- Figure 2/2B/
- Figure 2/2G/.DS_Store
- __MACOSX/Figure 2/2G/._.DS_Store
- Figure 2/2G/CTRL.tif
- Figure 2/2G/+PPZ.tif
- Figure 2/2G/README.rtf
- __MACOSX/Figure 2/2G/._README.rtf
- Figure 2/2G/+BL_2.tif
- Figure 2/2G/+BL_1.tif
- __MACOSX/Figure 2/2G/._+BL_1.tif
- Figure 2/2H/2H.xlsx
- __MACOSX/Figure 2/2H/._2H.xlsx
- Figure 2/2A/.DS_Store
- __MACOSX/Figure 2/2A/._.DS_Store
- Figure 2/2A/bri3_2.tif
- __MACOSX/Figure 2/2A/._bri3_2.tif
- Figure 2/2A/bri3_1.tif
- __MACOSX/Figure 2/2A/._bri3_1.tif
- Figure 2/2A/WT_2.tif
- __MACOSX/Figure 2/2A/._WT_2.tif
- Figure 2/2A/WT_1.tif
- __MACOSX/Figure 2/2A/._WT_1.tif
- Figure 2/2A/READEME.rtf
- __MACOSX/Figure 2/2A/._READEME.rtf
- Figure 2/2F/2F.xlsx
- __MACOSX/Figure 2/2F/._2F.xlsx
- Figure 2/2C/J3411+BL.tif
- __MACOSX/Figure 2/2C/._J3411+BL.tif
- Figure 2/2C/.DS_Store
- __MACOSX/Figure 2/2C/._.DS_Store
- Figure 2/2C/J3411+PPZ.tif
- __MACOSX/Figure 2/2C/._J3411+PPZ.tif
- Figure 2/2C/J3411.tif
- __MACOSX/Figure 2/2C/._J3411.tif
- Figure 2/2C/README.rtf
- __MACOSX/Figure 2/2C/._README.rtf
- Figure 2/2D/.DS_Store
- __MACOSX/Figure 2/2D/._.DS_Store
- Figure 2/2D/J2632_CTRL.tif
- __MACOSX/Figure 2/2D/._J2632_CTRL.tif
- Figure 2/2D/README.rtf
- __MACOSX/Figure 2/2D/._README.rtf
- Figure 2/2D/J2632+BL_1.tif
- __MACOSX/Figure 2/2D/._J2632+BL_1.tif
- Figure 2/2D/J2632+BL_2.tif
- __MACOSX/Figure 2/2D/._J2632+BL_2.tif
- Figure 2/2D/J2632+PPZ.tif
- __MACOSX/Figure 2/2D/._J2632+PPZ.tif
- Figure 2/2E/.DS_Store
- __MACOSX/Figure 2/2E/._.DS_Store
- Figure 2/2E/J1092+PPZ.tif
- __MACOSX/Figure 2/2E/._J1092+PPZ.tif
- Figure 2/2E/README.rtf
- __MACOSX/Figure 2/2E/._README.rtf
- Figure 2/2E/J1092+BL.tif
- __MACOSX/Figure 2/2E/._J1092+BL.tif
- Figure 2/2E/J1092_CTRL.tif
- __MACOSX/Figure 2/2E/._J1092_CTRL.tif
- Figure 2/2B/2B.xlsx
- __MACOSX/Figure 2/2B/._2B.xlsx
