# Supplementary material for: Brassinosteroids control cell proliferation in the lateral root cap of the Arabidopsis root
Source: EMBO Rep. 2026 Apr 10;27(9):2183–200. doi: 10.1038/s44319-026-00737-0 (PMC13172465; doi:10.1038/s44319-026-00737-0)
Supplement: Supplementary file 3 — Source data Fig. 2 [file 44319_2026_737_MOESM3_ESM.zip › Figure 2/2H/2H.xlsx]

## Sheet: Tabelle1
CTRL	BL	PPZ
4	8	1
1	7	1
4	6	1
3	4	2
4	6	1
2	5	1
3	6	3
2	4	1
0	5	2
5	6	1
4	6	0
2	5	1
3	4	2
0	5	0
0	8	0
2	6	1
	4	2
	2	0
		2
		0
		0
		0
