# Supplementary material for: Brassinosteroids control cell proliferation in the lateral root cap of the Arabidopsis root
Source: EMBO Rep. 2026 Apr 10;27(9):2183–200. doi: 10.1038/s44319-026-00737-0 (PMC13172465; doi:10.1038/s44319-026-00737-0)
Supplement: Supplementary file 3 — Source data Fig. 2 [file 44319_2026_737_MOESM3_ESM.zip › Figure 2/2F/2F.xlsx]

## Sheet: Tabelle1
CTRL	BL	PPZ
8	6	5
8	6	4
7	12	6
7	6	7
7	8	6
8	12	4
6	12	5
6	8	5
7	7	6
4	9	5
7	8	6
5	10	4
5	11	4
6	11	4
6	14	5
5	12	4
4	13	4
5	7	3
7	6	6
6	7	3
6	6	5
5	5	9
11		4
9		3
5		5
5		6
9
6
