# Supplementary material for: Brassinosteroids control cell proliferation in the lateral root cap of the Arabidopsis root
Source: EMBO Rep. 2026 Apr 10;27(9):2183–200. doi: 10.1038/s44319-026-00737-0 (PMC13172465; doi:10.1038/s44319-026-00737-0)
Supplement: Supplementary file 3 — Source data Fig. 2 [file 44319_2026_737_MOESM3_ESM.zip › Figure 2/2B/2B.xlsx]

## Sheet: Tabelle1
cell #
WT L1	bri3 L1	WT L2	bri3 L2	WT L3	bri3 L3
3	3	9	4	13	8
1	1	5	3	11	8
3	2	6	4	11	6
1	2	5	4	14	7
3	1	5	3	11	6
2	2	5	4	14	7
3	3	7	4	16	10
4	4	6	6	15	7
2	4	6	5	14	10
1	3	6	5	14	10
2	3	6	4	13	10
1	3	6	5	14	10
3	3	8	5	13	8
3	3	9	3	13	7
3	2	8	3	14	8
2	3	8	3	15	8
	2		3		8
	2		4		9
	1		5		8
	2		4		7
	4		4		7
	4		5		9
