# Supplementary material for: Brassinosteroids control cell proliferation in the lateral root cap of the Arabidopsis root
Source: EMBO Rep. 2026 Apr 10;27(9):2183–200. doi: 10.1038/s44319-026-00737-0 (PMC13172465; doi:10.1038/s44319-026-00737-0)
Supplement: Supplementary file 4 — Source data Fig. 3 [file 44319_2026_737_MOESM4_ESM.zip]

Archive with 62 entries (51 files):
- Figure 3/
- Figure 3/3E/
- Figure 3/3B/
- Figure 3/3C/
- Figure 3/3D/
- Figure 3/3J/
- Figure 3/.DS_Store
- __MACOSX/Figure 3/._.DS_Store
- Figure 3/3H/
- Figure 3/3A/
- Figure 3/3F/
- Figure 3/3G/
- Figure 3/3I/
- Figure 3/3E/.DS_Store
- __MACOSX/Figure 3/3E/._.DS_Store
- Figure 3/3E/WT.tif
- Figure 3/3E/README.rtf
- __MACOSX/Figure 3/3E/._README.rtf
- Figure 3/3E/bzr1-2.tif
- __MACOSX/Figure 3/3E/._bzr1-2.tif
- Figure 3/3B/3B.xlsx
- __MACOSX/Figure 3/3B/._3B.xlsx
- Figure 3/3C/MAX_Experiment-1369.tif
- __MACOSX/Figure 3/3C/._MAX_Experiment-1369.tif
- Figure 3/3C/.DS_Store
- __MACOSX/Figure 3/3C/._.DS_Store
- Figure 3/3C/README.rtf
- __MACOSX/Figure 3/3C/._README.rtf
- Figure 3/3D/3D.xlsx
- __MACOSX/Figure 3/3D/._3D.xlsx
- Figure 3/3J/3J.xlsx
- __MACOSX/Figure 3/3J/._3J.xlsx
- Figure 3/3H/3H.xlsx
- __MACOSX/Figure 3/3H/._3H.xlsx
- Figure 3/3A/.DS_Store
- __MACOSX/Figure 3/3A/._.DS_Store
- Figure 3/3A/MAX_Experiment-1473.tif
- __MACOSX/Figure 3/3A/._MAX_Experiment-1473.tif
- Figure 3/3A/README.rtf
- __MACOSX/Figure 3/3A/._README.rtf
- Figure 3/3F/3F.xlsx
- __MACOSX/Figure 3/3F/._3F.xlsx
- Figure 3/3G/README3g.rtf
- __MACOSX/Figure 3/3G/._README3g.rtf
- Figure 3/3G/WT.tif
- __MACOSX/Figure 3/3G/._WT.tif
- Figure 3/3G/bzr1-2.tif
- __MACOSX/Figure 3/3G/._bzr1-2.tif
- Figure 3/3I/J1092>bzr1-D_1.tif
- __MACOSX/Figure 3/3I/._J1092>bzr1-D_1.tif
- Figure 3/3I/J1092>bin2-1.tif
- __MACOSX/Figure 3/3I/._J1092>bin2-1.tif
- Figure 3/3I/.DS_Store
- __MACOSX/Figure 3/3I/._.DS_Store
- Figure 3/3I/J1092>bzr1-d_2.tif
- __MACOSX/Figure 3/3I/._J1092>bzr1-d_2.tif
- Figure 3/3I/J1092_2.tif
- __MACOSX/Figure 3/3I/._J1092_2.tif
- Figure 3/3I/J1092_1.tif
- __MACOSX/Figure 3/3I/._J1092_1.tif
- Figure 3/3I/README.rtf
- __MACOSX/Figure 3/3I/._README.rtf
