# Supplementary material for: Brassinosteroids control cell proliferation in the lateral root cap of the Arabidopsis root
Source: EMBO Rep. 2026 Apr 10;27(9):2183–200. doi: 10.1038/s44319-026-00737-0 (PMC13172465; doi:10.1038/s44319-026-00737-0)
Supplement: Supplementary file 4 — Source data Fig. 3 [file 44319_2026_737_MOESM4_ESM.zip › Figure 3/3D/3D.xlsx]

## Sheet: Tabelle1
cell #	cell 1	cell 2	cell 3	cell 4	cell 5
	0.230798	1.79362	1.81274	1.54712	2.45719
	0.21061	1.81942	1.82719	1.62798	2.49647
	0.820921	1.03901	1.40559	2.73202
	1.40269	2.16744	1.81621	2.13396	2.9203
	1.99529	2.91247	1.92769	1.92769	3.37879
	2.09971	1.98384	1.86977	3.16201	3.73471
	0.592223	1.10231	1.67239	1.16551	1.83227
	0.183735	1.28141	1.86591	1.15986	2.2752
	1.05614	1.41481	1.92286	1.93936	2.73839
	1.14953	0.848187	1.03022	1.62498
	0.973622	1.07366	1.50239	2.14637	2.14078
	0.893156	1.46435	1.69725	2.26514	2.36512
