# Supplementary material for: Brassinosteroids control cell proliferation in the lateral root cap of the Arabidopsis root
Source: EMBO Rep. 2026 Apr 10;27(9):2183–200. doi: 10.1038/s44319-026-00737-0 (PMC13172465; doi:10.1038/s44319-026-00737-0)
Supplement: Supplementary file 4 — Source data Fig. 3 [file 44319_2026_737_MOESM4_ESM.zip › Figure 3/3J/3J.xlsx]

## Sheet: Tabelle1
	J1092	J1092>bin2-1	J1092>bzr1D
	10	5	10
	6	5	12
	7	5	6
	5	6	13
	4	6	13
	6	4	8
	9	5	12
	6	5	10
	8	6	10
	7	6	11
	7	8	11
	6	6	6
	7	6	9
	7	4	13
	8	4	11
	10	6	9
	6	4	10
	7	4	12
	5	4	9
	4	6	10
	6	5	12
	6	5	6
	9	5	13
		5	13
		6	8
		6	8
		4	15
		5	13
		4	10
		5	12
		6	7
		7	9
		4
		4
		7
		4
