# Supplementary material for: Brassinosteroids control cell proliferation in the lateral root cap of the Arabidopsis root
Source: EMBO Rep. 2026 Apr 10;27(9):2183–200. doi: 10.1038/s44319-026-00737-0 (PMC13172465; doi:10.1038/s44319-026-00737-0)
Supplement: Supplementary file 4 — Source data Fig. 3 [file 44319_2026_737_MOESM4_ESM.zip › Figure 3/3H/3H.xlsx]

## Sheet: Tabelle1
	WT	bzr1-2
	3	0
	2	0
	2	0
	2	0
	2	1
	0	4
	0	2
	3	2
	3	0
	4	0
	2	1
	4	0
	4	1
	2	2
	0	0
	2	0
	0	0
	4	0
	0	0
	3	1
	1	1
	0	1
	4	2
	1	0
	0	0
	4	3
	2	0
	4	1
	4	0
	4	0
	4	1
	4	0
	0
	2
	4
	1
	1
	2
	2
	2
	4
