# Supplementary material for: Brassinosteroids control cell proliferation in the lateral root cap of the Arabidopsis root
Source: EMBO Rep. 2026 Apr 10;27(9):2183–200. doi: 10.1038/s44319-026-00737-0 (PMC13172465; doi:10.1038/s44319-026-00737-0)
Supplement: Supplementary file 4 — Source data Fig. 3 [file 44319_2026_737_MOESM4_ESM.zip › Figure 3/3F/3F.xlsx]

## Sheet: Tabelle1
L2 cell number	WT	bzr1-2
	6	6
	6	4
	5	4
	5	4
	7	5
	5	6
	6	4
	8	5
	4	4
	6	4
	6	5
	5	4
	5	3
	5	4
	7	4
	9	4
