# Supplementary material for: Brassinosteroids control cell proliferation in the lateral root cap of the Arabidopsis root
Source: EMBO Rep. 2026 Apr 10;27(9):2183–200. doi: 10.1038/s44319-026-00737-0 (PMC13172465; doi:10.1038/s44319-026-00737-0)
Supplement: Supplementary file 5 — Source data Fig. 4 [file 44319_2026_737_MOESM5_ESM.zip]

Archive with 64 entries (55 files):
- Figure 4/
- Figure 4/.DS_Store
- __MACOSX/Figure 4/._.DS_Store
- Figure 4/4E/
- Figure 4/4B/
- Figure 4/4C/
- Figure 4/4D/
- Figure 4/4A/
- Figure 4/4F/
- Figure 4/4H/
- Figure 4/4G/
- Figure 4/4E/cycd3;3_BL2.tif
- __MACOSX/Figure 4/4E/._cycd3;3_BL2.tif
- Figure 4/4E/.DS_Store
- __MACOSX/Figure 4/4E/._.DS_Store
- Figure 4/4E/cycd3;3_BL1.tif
- __MACOSX/Figure 4/4E/._cycd3;3_BL1.tif
- Figure 4/4E/WT_BL_2.tif
- __MACOSX/Figure 4/4E/._WT_BL_2.tif
- Figure 4/4E/WT_BL_1.tif
- __MACOSX/Figure 4/4E/._WT_BL_1.tif
- Figure 4/4E/cycd3;3_CTRL.tif
- Figure 4/4E/WT_CTRL.tif
- __MACOSX/Figure 4/4E/._WT_CTRL.tif
- Figure 4/4E/README.rtf
- __MACOSX/Figure 4/4E/._README.rtf
- Figure 4/4B/4B.xlsx
- __MACOSX/Figure 4/4B/._4B.xlsx
- Figure 4/4C/.DS_Store
- __MACOSX/Figure 4/4C/._.DS_Store
- Figure 4/4C/bzr1-2_CTRL.tif
- __MACOSX/Figure 4/4C/._bzr1-2_CTRL.tif
- Figure 4/4C/WT_BL.tif
- __MACOSX/Figure 4/4C/._WT_BL.tif
- Figure 4/4C/WT_CTRL.tif
- __MACOSX/Figure 4/4C/._WT_CTRL.tif
- Figure 4/4C/README.rtf
- __MACOSX/Figure 4/4C/._README.rtf
- Figure 4/4C/bzr1-2_BL.tif
- __MACOSX/Figure 4/4C/._bzr1-2_BL.tif
- Figure 4/4D/4D.xlsx
- __MACOSX/Figure 4/4D/._4D.xlsx
- Figure 4/4A/.DS_Store
- __MACOSX/Figure 4/4A/._.DS_Store
- Figure 4/4A/pCYCD3;3erGFP.tif
- __MACOSX/Figure 4/4A/._pCYCD3;3erGFP.tif
- Figure 4/4A/README.rtf
- __MACOSX/Figure 4/4A/._README.rtf
- Figure 4/4F/4F.xlsx
- __MACOSX/Figure 4/4F/._4F.xlsx
- Figure 4/4H/4H.xlsx
- __MACOSX/Figure 4/4H/._4H.xlsx
- Figure 4/4G/.DS_Store
- __MACOSX/Figure 4/4G/._.DS_Store
- Figure 4/4G/cycd3;3.tif
- __MACOSX/Figure 4/4G/._cycd3;3.tif
- Figure 4/4G/WT.tif
- __MACOSX/Figure 4/4G/._WT.tif
- Figure 4/4G/cycd3;3 bzr1-2.tif
- __MACOSX/Figure 4/4G/._cycd3;3 bzr1-2.tif
- Figure 4/4G/README.rtf
- __MACOSX/Figure 4/4G/._README.rtf
- Figure 4/4G/bzr1-2.tif
- __MACOSX/Figure 4/4G/._bzr1-2.tif
