# Supplementary material for: Brassinosteroids control cell proliferation in the lateral root cap of the Arabidopsis root
Source: EMBO Rep. 2026 Apr 10;27(9):2183–200. doi: 10.1038/s44319-026-00737-0 (PMC13172465; doi:10.1038/s44319-026-00737-0)
Supplement: Supplementary file 5 — Source data Fig. 4 [file 44319_2026_737_MOESM5_ESM.zip › Figure 4/4B/4B.xlsx]

## Sheet: Tabelle1
	cell #
	1	2	3	4	5	6
LRC 1	638.667	903.322	1276.59	1632.82	1776.54	1494.58
LRC 2	974.148	1508.65	2407.28	2660.65	1033.7	626.556
LRC 3	334.676	709.922	1135.14	1366.25	633.41	461.108
LRC 4	404.938	436.612	943.337	1157.26	1016.71
LRC 5	414.274	743.683	1286.45	1588.97
LRC 6	272.353	389.492	1166.84	1379.49	1260.02
LRC 7	673.72	1132.97	2041.27	2013.23	1834.77
LRC 8	968.722	1655.61	2211.35	1654.48	1292.41
LRC 9	589.722	809.873	1600.78	1751.43	1209.7	904.116
LRC 10	811.788	1492.78	2053.88	1588.04	1336.03
LRC 11	612.722	856.44	999.489	1525.18	1017.55
LRC 12	431.836	656.529	1154.74	1232.81	997.597	841.611
LRC 13	520.938	808.104	1318.72	1469.22	1790.68	1612.28
LRC 14	1165.45	1140.51	1295.37	1514.31	1634.45
LRC 15	767.846	850.552	1196.44	1479.57	1497.48	1468.77
LRC 16	487.342	1279.2	1509.29	1709.19
LRC 17	775.546	1365.46	1633.62	1206.94	1064.3
LRC 18	542.739	1382.38	1438.37	1198.62	1007.55	857.829
LRC 19	755.612	954.511	1087.3	1511.22	1396.51	786.036
LRC 20	650.122	1214.24	1558.34	1596.89	1506.43
LRC 21	431.865	629.36	1232.3	1546.63	1294.72	968.896
LRC 22	374.611	442.145	958.394	1290.05	1415.41
LRC 23	514.498	746.11	1425.25	1403	1539.12	1293.36
LRC 24	292.134	486.828	926.94	1317.44	1190.25	1140.54
LRC 25	272.195	343.021	552.659	838.278	962.41	965.058
LRC 26	433.105	492.561	842.51	1318.51	1624.86
LRC 27	973.817	1254.9	1813.59	1729.2	2071.67	1933.94
LRC 28	839.831	1712.44	2945.5	3366.46	3129.83	2896.7
LRC 29	550.588	909.167	1714.26	1589.94	1660.81	1738.61
LRC 30	329.647	521.179	1017.17	1507.75	1357.79	1164.75
LRC 31	427.47	751.114	1361.8	2260.29	1886.07	1451.24
LRC 32	737.862	1685.97	2006.77	1261.23
