# Supplementary material for: Brassinosteroids control cell proliferation in the lateral root cap of the Arabidopsis root
Source: EMBO Rep. 2026 Apr 10;27(9):2183–200. doi: 10.1038/s44319-026-00737-0 (PMC13172465; doi:10.1038/s44319-026-00737-0)
Supplement: Supplementary file 5 — Source data Fig. 4 [file 44319_2026_737_MOESM5_ESM.zip › Figure 4/4D/4D.xlsx]

## Sheet: Tabelle1
	WT CTRL	WT BL	bzr1-2 CTRL	bzr1-2 BL
	813.64	1468.93	1111.8	916.652
	952.956	1684.05	764.807	606.358
	1588.85	1960.27	246.734	905.157
	1183.79	1427.86	291.801	1769.9
	1606.86	1218.64	1407.35	488.677
	1099.74	1148.1	553.617	341.122
	1191.52	1345.87	1058.65	142.147
	1039.21	1841.67	1543.66	814.821
	1166.04	1446.77	870.481	633.973
	1248.69	1260.36	1474.73	768.098
	1708.05	1365.35	717.405	241.639
	1214.61	2378.75	549.428	366.015
	879.717	2507.5	598.415	958.627
	1110.83	1509.74	653.457	1061.9
	1188.92	2226.46	240.693	519.016
	1007.08	2258.32	216.438	952.383
	1245.92	1345.11	269.685	429.619
	1561.15	1428.52	252.267	310.428
	1228.09	1215.93	219.258	444.813
	1000.66	1204.23	341.809	757.601
	970.335
	1006.02
	793.591
	1014.17
	1211.85
	1640.6
	1606.67
	1320.44
