# Supplementary material for: Brassinosteroids control cell proliferation in the lateral root cap of the Arabidopsis root
Source: EMBO Rep. 2026 Apr 10;27(9):2183–200. doi: 10.1038/s44319-026-00737-0 (PMC13172465; doi:10.1038/s44319-026-00737-0)
Supplement: Supplementary file 5 — Source data Fig. 4 [file 44319_2026_737_MOESM5_ESM.zip › Figure 4/4F/4F.xlsx]

## Sheet: Tabelle1
	WT CTRL	WT 24h BL	cycd3;3 CTRL	cycd3;3 BL
	5	14	2	4
	8	9	3	4
	6	6	7	7
	7	9	3	6
	6	10	3	6
	5	13	3	7
	5	11	3	7
	8	8	6	7
	5	11	3	3
	6	12	4	4
	6	8	4	4
	8	14	3	6
	5	8	4	3
	5	9	5	4
	6	8	3	3
	8	10	4	2
			4	8
			3	4
				5
				3
