# Supplementary material for: Brassinosteroids control cell proliferation in the lateral root cap of the Arabidopsis root
Source: EMBO Rep. 2026 Apr 10;27(9):2183–200. doi: 10.1038/s44319-026-00737-0 (PMC13172465; doi:10.1038/s44319-026-00737-0)
Supplement: Supplementary file 5 — Source data Fig. 4 [file 44319_2026_737_MOESM5_ESM.zip › Figure 4/4H/4H.xlsx]

## Sheet: Tabelle1
	WT	bzr1-2	cycd3;3	bzr1-2 cycd3;3
	6	4	4	6
	4	4	3	3
	8	3	4	5
	7	4	5	3
	7	4	5	4
	8	4	4	4
	6	2	7	5
	3	3	5	2
	7	5	4	4
	3	4	4	4
	6	5	3	3
	5	4	3	5
	7	3	5	4
	5	4	2	5
	5	4	4	4
	6	4	4	6
	3	4	4	4
	7	4	4	5
	5	3	4	3
	8	3	4	5
	7	5	5	3
	5	3	6	6
	5	6	4	4
	4	5	7	3
	6	4	3	3
	6	3	5	3
	5	5	4	5
	6	4	4	5
	4	5	4	5
	7	3	5	4
	5	5	5	5
	6	5	4	4
	6	5	5	4
	8	3	3	6
	3	4	3	5
	5	6	4	2
	5	4	5	3
	6	3	6	4
	5	4	6	4
	3	4	4	3
	4	3	3
	5	4	3
	5	4
	6	4
	6	4
	6	3
	5	4
	6	3
	6	4
	5	3
	6	4
	5	5
		5
		3
		4
		5
		7
		4
		3
		4
