# Supplementary material for: Brassinosteroids control cell proliferation in the lateral root cap of the Arabidopsis root
Source: EMBO Rep. 2026 Apr 10;27(9):2183–200. doi: 10.1038/s44319-026-00737-0 (PMC13172465; doi:10.1038/s44319-026-00737-0)
Supplement: Supplementary file 6 — EV Figures Source Data [file 44319_2026_737_MOESM6_ESM.zip]

Archive with 173 entries (144 files):
- Figures EV/
- Figures EV/Figure EV 1/
- Figures EV/.DS_Store
- __MACOSX/Figures EV/._.DS_Store
- Figures EV/Figure EV4/
- Figures EV/Figure EV3/
- Figures EV/Figure EV2/
- Figures EV/Figure EV 1/.DS_Store
- __MACOSX/Figures EV/Figure EV 1/._.DS_Store
- Figures EV/Figure EV 1/1A/
- Figures EV/Figure EV 1/1B/
- Figures EV/Figure EV 1/1D/
- Figures EV/Figure EV 1/1C/
- Figures EV/Figure EV4/.DS_Store
- __MACOSX/Figures EV/Figure EV4/._.DS_Store
- Figures EV/Figure EV4/4E/
- Figures EV/Figure EV4/4C/
- Figures EV/Figure EV4/4D/
- Figures EV/Figure EV4/4F/
- Figures EV/Figure EV4/4H/
- Figures EV/Figure EV4/4G/
- Figures EV/Figure EV3/3K/
- Figures EV/Figure EV3/3L/
- Figures EV/Figure EV3/3B/
- Figures EV/Figure EV3/3C/
- Figures EV/Figure EV3/3D/
- Figures EV/Figure EV3/3J/
- Figures EV/Figure EV3/.DS_Store
- __MACOSX/Figures EV/Figure EV3/._.DS_Store
- Figures EV/Figure EV3/3H/
- Figures EV/Figure EV3/3F/
- Figures EV/Figure EV3/3G/
- Figures EV/Figure EV3/3I/
- Figures EV/Figure EV2/.DS_Store
- __MACOSX/Figures EV/Figure EV2/._.DS_Store
- Figures EV/Figure EV2/2A/
- Figures EV/Figure EV2/2C/
- Figures EV/Figure EV2/2D/
- Figures EV/Figure EV2/2B/
- Figures EV/Figure EV 1/1A/det2-1_1.png
- __MACOSX/Figures EV/Figure EV 1/1A/._det2-1_1.png
- Figures EV/Figure EV 1/1A/det2-1_2.png
- Figures EV/Figure EV 1/1A/det2-1_3.png
- Figures EV/Figure EV 1/1A/.DS_Store
- __MACOSX/Figures EV/Figure EV 1/1A/._.DS_Store
- Figures EV/Figure EV 1/1A/WT_3.png
- Figures EV/Figure EV 1/1A/WT_2.png
- Figures EV/Figure EV 1/1A/WT_1.png
- __MACOSX/Figures EV/Figure EV 1/1A/._WT_1.png
- Figures EV/Figure EV 1/1A/35S ask theta_3.png
- Figures EV/Figure EV 1/1A/35S ask theta_2.png
- __MACOSX/Figures EV/Figure EV 1/1A/._35S ask theta_2.png
- Figures EV/Figure EV 1/1A/README.rtf
- __MACOSX/Figures EV/Figure EV 1/1A/._README.rtf
- Figures EV/Figure EV 1/1A/35S ask theta_1.png
- __MACOSX/Figures EV/Figure EV 1/1A/._35S ask theta_1.png
- Figures EV/Figure EV 1/1B/EV1B.xlsx
- __MACOSX/Figures EV/Figure EV 1/1B/._EV1B.xlsx
- Figures EV/Figure EV 1/1D/EV1D.xlsx
- __MACOSX/Figures EV/Figure EV 1/1D/._EV1D.xlsx
- Figures EV/Figure EV 1/1C/EV1C.xlsx
- __MACOSX/Figures EV/Figure EV 1/1C/._EV1C.xlsx
- Figures EV/Figure EV4/4E/.DS_Store
- __MACOSX/Figures EV/Figure EV4/4E/._.DS_Store
- Figures EV/Figure EV4/4E/+DEX.tif
- __MACOSX/Figures EV/Figure EV4/4E/._+DEX.tif
- Figures EV/Figure EV4/4E/CTRL.tif
- __MACOSX/Figures EV/Figure EV4/4E/._CTRL.tif
- Figures EV/Figure EV4/4E/README.rtf
- __MACOSX/Figures EV/Figure EV4/4E/._README.rtf
- Figures EV/Figure EV4/4C/4h-BL.tif
- __MACOSX/Figures EV/Figure EV4/4C/._4h-BL.tif
- Figures EV/Figure EV4/4C/.DS_Store
- __MACOSX/Figures EV/Figure EV4/4C/._.DS_Store
- Figures EV/Figure EV4/4C/CTRL.tif
- __MACOSX/Figures EV/Figure EV4/4C/._CTRL.tif
- Figures EV/Figure EV4/4C/README .rtf
- __MACOSX/Figures EV/Figure EV4/4C/._README .rtf
- Figures EV/Figure EV4/4D/EV4D.xlsx
- Figures EV/Figure EV4/4F/EV4F.xlsx
- Figures EV/Figure EV4/4H/EV4H.xlsx
- Figures EV/Figure EV4/4G/.DS_Store
- __MACOSX/Figures EV/Figure EV4/4G/._.DS_Store
- Figures EV/Figure EV4/4G/WT.tif
- __MACOSX/Figures EV/Figure EV4/4G/._WT.tif
- Figures EV/Figure EV4/4G/README.rtf
- __MACOSX/Figures EV/Figure EV4/4G/._README.rtf
- Figures EV/Figure EV4/4G/bzr1-2.tif
- __MACOSX/Figures EV/Figure EV4/4G/._bzr1-2.tif
- Figures EV/Figure EV3/3K/EV3K.xlsx
- __MACOSX/Figures EV/Figure EV3/3K/._EV3K.xlsx
- Figures EV/Figure EV3/3L/EV3L.xlsx
- __MACOSX/Figures EV/Figure EV3/3L/._EV3L.xlsx
- Figures EV/Figure EV3/3B/.DS_Store
- __MACOSX/Figures EV/Figure EV3/3B/._.DS_Store
- Figures EV/Figure EV3/3B/pBZR1 BZR1 YFP.tif
- __MACOSX/Figures EV/Figure EV3/3B/._pBZR1 BZR1 YFP.tif
- Figures EV/Figure EV3/3B/README.rtf
- __MACOSX/Figures EV/Figure EV3/3B/._README.rtf
- Figures EV/Figure EV3/3C/.DS_Store
- __MACOSX/Figures EV/Figure EV3/3C/._.DS_Store
- Figures EV/Figure EV3/3C/pBEH3 gBEH3 eYFP_2tif.tif
- __MACOSX/Figures EV/Figure EV3/3C/._pBEH3 gBEH3 eYFP_2tif.tif
- Figures EV/Figure EV3/3C/README.rtf
- __MACOSX/Figures EV/Figure EV3/3C/._README.rtf
- Figures EV/Figure EV3/3C/pBEH3 gBEH3 eYFP_1.tif
- __MACOSX/Figures EV/Figure EV3/3C/._pBEH3 gBEH3 eYFP_1.tif
- Figures EV/Figure EV3/3D/.DS_Store
- __MACOSX/Figures EV/Figure EV3/3D/._.DS_Store
- Figures EV/Figure EV3/3D/pBEH4 gBEH4 eYFP_1.tif
- __MACOSX/Figures EV/Figure EV3/3D/._pBEH4 gBEH4 eYFP_1.tif
- Figures EV/Figure EV3/3D/pBEH4 gBEH4 eYFP.tif
- __MACOSX/Figures EV/Figure EV3/3D/._pBEH4 gBEH4 eYFP.tif
- Figures EV/Figure EV3/3D/README.rtf
- __MACOSX/Figures EV/Figure EV3/3D/._README.rtf
- Figures EV/Figure EV3/3J/J1092>bin2-1_2.tif
- __MACOSX/Figures EV/Figure EV3/3J/._J1092>bin2-1_2.tif
- Figures EV/Figure EV3/3J/J1092>bzr1-D_1.tif
- __MACOSX/Figures EV/Figure EV3/3J/._J1092>bzr1-D_1.tif
- Figures EV/Figure EV3/3J/.DS_Store
- __MACOSX/Figures EV/Figure EV3/3J/._.DS_Store
- Figures EV/Figure EV3/3J/J1092>bzr1-D_2.tif
- __MACOSX/Figures EV/Figure EV3/3J/._J1092>bzr1-D_2.tif
- Figures EV/Figure EV3/3J/J1092>bin2_1_1.tif
- __MACOSX/Figures EV/Figure EV3/3J/._J1092>bin2_1_1.tif
- Figures EV/Figure EV3/3J/J1092_2.tif
- __MACOSX/Figures EV/Figure EV3/3J/._J1092_2.tif
- Figures EV/Figure EV3/3J/J1092_1.tif
- __MACOSX/Figures EV/Figure EV3/3J/._J1092_1.tif
- Figures EV/Figure EV3/3J/README.rtf
- __MACOSX/Figures EV/Figure EV3/3J/._README.rtf
- Figures EV/Figure EV3/3H/.DS_Store
- __MACOSX/Figures EV/Figure EV3/3H/._.DS_Store
- Figures EV/Figure EV3/3H/+DEX.tif
- __MACOSX/Figures EV/Figure EV3/3H/._+DEX.tif
- Figures EV/Figure EV3/3H/CTRL.tif
- __MACOSX/Figures EV/Figure EV3/3H/._CTRL.tif
- Figures EV/Figure EV3/3H/README.rtf
- __MACOSX/Figures EV/Figure EV3/3H/._README.rtf
- Figures EV/Figure EV3/3F/.DS_Store
- __MACOSX/Figures EV/Figure EV3/3F/._.DS_Store
- Figures EV/Figure EV3/3F/+DEX.tif
- __MACOSX/Figures EV/Figure EV3/3F/._+DEX.tif
- Figures EV/Figure EV3/3F/CTRL.tif
- __MACOSX/Figures EV/Figure EV3/3F/._CTRL.tif
- Figures EV/Figure EV3/3F/README.rtf
- __MACOSX/Figures EV/Figure EV3/3F/._README.rtf
- Figures EV/Figure EV3/3G/.DS_Store
- __MACOSX/Figures EV/Figure EV3/3G/._.DS_Store
- Figures EV/Figure EV3/3G/EV3G.xlsx
- __MACOSX/Figures EV/Figure EV3/3G/._EV3G.xlsx
- Figures EV/Figure EV3/3I/EV3I.xlsx
- __MACOSX/Figures EV/Figure EV3/3I/._EV3I.xlsx
- Figures EV/Figure EV2/2A/.DS_Store
- __MACOSX/Figures EV/Figure EV2/2A/._.DS_Store
- Figures EV/Figure EV2/2A/CTRL.tif
- __MACOSX/Figures EV/Figure EV2/2A/._CTRL.tif
- Figures EV/Figure EV2/2A/+PPZ.tif
- __MACOSX/Figures EV/Figure EV2/2A/._+PPZ.tif
- Figures EV/Figure EV2/2A/README.rtf
- __MACOSX/Figures EV/Figure EV2/2A/._README.rtf
- Figures EV/Figure EV2/2C/.DS_Store
- __MACOSX/Figures EV/Figure EV2/2C/._.DS_Store
- Figures EV/Figure EV2/2C/CTRL.tif
- __MACOSX/Figures EV/Figure EV2/2C/._CTRL.tif
- Figures EV/Figure EV2/2C/+BL.png
- __MACOSX/Figures EV/Figure EV2/2C/._+BL.png
- Figures EV/Figure EV2/2C/README.rtf
- __MACOSX/Figures EV/Figure EV2/2C/._README.rtf
- Figures EV/Figure EV2/2D/EV2D.xlsx
- __MACOSX/Figures EV/Figure EV2/2D/._EV2D.xlsx
- Figures EV/Figure EV2/2B/EV2B.xlsx
- __MACOSX/Figures EV/Figure EV2/2B/._EV2B.xlsx
