# Supplementary material for: Brassinosteroids control cell proliferation in the lateral root cap of the Arabidopsis root
Source: EMBO Rep. 2026 Apr 10;27(9):2183–200. doi: 10.1038/s44319-026-00737-0 (PMC13172465; doi:10.1038/s44319-026-00737-0)
Supplement: Supplementary file 6 — EV Figures Source Data [file 44319_2026_737_MOESM6_ESM.zip › Figures EV/Figure EV 1/1B/EV1B.xlsx]

## Sheet: Tabelle1
	WT	det2-1	35S::ASKθ
	2	3	2
	4	3	2
	3	3	2
	3	2	2
	4	2	3
	2	3	2
	2	3	2
	3	2	2
	3	2
	2	3
	2	2
	1	2
	2	2
	1	3
	2	3
	2	2
	2	3
	3	3
	2	2
	4	2
	2	2
	2	3
	2	2
	3	2
	2	3
	2	2
		3
		2
		2
		3
