# Supplementary material for: Brassinosteroids control cell proliferation in the lateral root cap of the Arabidopsis root
Source: EMBO Rep. 2026 Apr 10;27(9):2183–200. doi: 10.1038/s44319-026-00737-0 (PMC13172465; doi:10.1038/s44319-026-00737-0)
Supplement: Supplementary file 6 — EV Figures Source Data [file 44319_2026_737_MOESM6_ESM.zip › Figures EV/Figure EV 1/1D/EV1D.xlsx]

## Sheet: Tabelle1
	WT	det2-1	35S::ASKθ
	15	7	4
	13	6	6
	15	6	5
	15	7	4
	16	6	4
	15	6	5
	16	6	5
	13	7	4
	16	8
	14	7
	14	6
	11	6
	15	8
	12	6
	12	7
	13	6
	14	8
	15	8
	14	6
	11	7
	12	5
	15	7
	12	6
	13	6
	14	6
	16	9
	12	6
	16	5
	12	5
		8
		8
		8
		5
		5
		5
		7
		5
		6
