# Supplementary material for: Brassinosteroids control cell proliferation in the lateral root cap of the Arabidopsis root
Source: EMBO Rep. 2026 Apr 10;27(9):2183–200. doi: 10.1038/s44319-026-00737-0 (PMC13172465; doi:10.1038/s44319-026-00737-0)
Supplement: Supplementary file 6 — EV Figures Source Data [file 44319_2026_737_MOESM6_ESM.zip › Figures EV/Figure EV 1/1C/EV1C.xlsx]

## Sheet: Tabelle1
	WT	det2-1	35S::ASKθ
	6	3	3
	7	4	3
	7	4	3
	6	4	3
	7	4	3
	6	3	3
	6	4	3
	6	3	4
	6	3
	6	5
	6	3
	5	3
	6	4
	5	4
	4	4
	5	4
	6	4
	7	4
	6	3
	6	4
	5	3
	7	4
	8	3
	6	4
	7	4
	6	4
	6	3
	7	3
		5
		3
		4
		4
		4
		4
		3
		3
		3
		4
