# Supplementary material for: Brassinosteroids control cell proliferation in the lateral root cap of the Arabidopsis root
Source: EMBO Rep. 2026 Apr 10;27(9):2183–200. doi: 10.1038/s44319-026-00737-0 (PMC13172465; doi:10.1038/s44319-026-00737-0)
Supplement: Supplementary file 6 — EV Figures Source Data [file 44319_2026_737_MOESM6_ESM.zip › Figures EV/Figure EV4/4D/EV4D.xlsx]

## Sheet: cell #1 cell#2
	CTRL	BL
	450.486	1097.44
	490.822	1147.63
	550.959	740.256
	346.445	578.053
	696.029	906.019
	1044.42	1144.14
	562.898	681.252
	704.738	1062.89
	684.438	1069.5
	786.001	1232.34
	663.968	951.555
	1182.81	577.966
	916.591	917.878
	745.737	996.698
	825.74	661.293
	983.52	889.566
	907.832	615.819
	659.103	435.858
	873.064	927.049
	696.631	667.635
	554.236	468.266
	401.036	1155.99
	407.84	949.818
	588.606	700.342
	1202.99	1040.4
	1254.49	1235.8
	631.39	1155.55
	691.266	1074.44
	587.487	994.241
	770.717	995.169
	306.696	962.713
	461.307	1356.82
	465.954	977.437
	603.006	1209.1
		1042.46
		695.925
		701.822
		1030.59
		903.4
		446.869
		603.357
		1094.31
		865.823
		644.537
		748.403
		752.417
		999.872
		1041
		1352.45
		804.501
		1045.05

## Sheet: whole L2
	CTRL	BL
	974	1005
	905	1016
	1066	1529
	1059	1153
	1168	1721
	846	927
	998	1133
	1202	1208
	1233	933
	1314	1521
	1319	1289
	1070	1253
	1046	1113
	871	1191
	1071	1207
	1095	1195
	948	1234
	1254	1381
	1096	1204
	1365	1456
	1029	1544
	811	1298
	1283	1009
	1041	1191
	595	939
	949	1231
	1311	1241
	1249	1208
