# Supplementary material for: Brassinosteroids control cell proliferation in the lateral root cap of the Arabidopsis root
Source: EMBO Rep. 2026 Apr 10;27(9):2183–200. doi: 10.1038/s44319-026-00737-0 (PMC13172465; doi:10.1038/s44319-026-00737-0)
Supplement: Supplementary file 6 — EV Figures Source Data [file 44319_2026_737_MOESM6_ESM.zip › Figures EV/Figure EV4/4F/EV4F.xlsx]

## Sheet: Tabelle1
	CTRL	DEX
	350.314	203.809
	253.79	282.618
	158.213	462.37
	143.575	483.699
	290.209	895.571
	260.113	635.137
	113.404	780.498
	162.495
