# Supplementary material for: Brassinosteroids control cell proliferation in the lateral root cap of the Arabidopsis root
Source: EMBO Rep. 2026 Apr 10;27(9):2183–200. doi: 10.1038/s44319-026-00737-0 (PMC13172465; doi:10.1038/s44319-026-00737-0)
Supplement: Supplementary file 6 — EV Figures Source Data [file 44319_2026_737_MOESM6_ESM.zip › Figures EV/Figure EV4/4H/EV4H.xlsx]

## Sheet: Tabelle1
	wt	bzr1-2
	1388.62	353.035
	1424.68	403.662
	1414.29	586.475
	1134.66	671.996
	1630.63	303.208
	1551.54	471.428
	1475.76	630.114
	1674.06	478.875
	1136.58	494.609
	1197.04	597.896
	1521.54	779.675
	1325.84	636.259
	988.229	611.923
	1378.26	638.579
	1345.5	565.243
	1211.53	584.301
	1223.9	493.7
	1370.93	493.52
	1204.03	738.953
	1414.05	641.21
	1067.15	222.596
	858.037	435.926
	1545.02	511.274
	1623.8	323.008
	1080.58	814.771
	880.638	636.928
	951.682	409.929
	883.341	411.751
	892.086	567.187
	1059.13	543.53
	953.534	381.759
	943.226	503.351
	1257.28	441.165
	1218.52	482.108
	1166.41
	1518.92
	906.362
	916.063
