# Supplementary material for: Brassinosteroids control cell proliferation in the lateral root cap of the Arabidopsis root
Source: EMBO Rep. 2026 Apr 10;27(9):2183–200. doi: 10.1038/s44319-026-00737-0 (PMC13172465; doi:10.1038/s44319-026-00737-0)
Supplement: Supplementary file 6 — EV Figures Source Data [file 44319_2026_737_MOESM6_ESM.zip › Figures EV/Figure EV3/3K/EV3K.xlsx]

## Sheet: Tabelle1
	J1092 L1	J1092>bin2-1 L1	J1092>bzr1-D L1	J1092 L2	J1092>bin2-1 L2	J1092>bzr1-D L2	J1092 L3	J1092>bin2-1 L3	J1092>bzr1-D L3
	3	1	2	7	5	8	13	11	13
	2	2	2	6	4	7	11	7	14
	3	3	2	6	5	9	11	6	13
	2	1	1	6	6	10	12	6	12
	1	1	2	7	5	11	12	7	16
	2	1	2	6	4	10	11	7	9
	2	2	3	6	4	7	13	8	13
	3	1	1	5	5	8	12	10	12
	3	2	2	6	4	8	11	10	14
	2	3	4	6	4	12	13	9	13
	3	3	3	7	4	12	12	7	8
	2	1	4	6	5	10	13	13	12
		3			5			7
		2			4			9
		1			4			8
		3			6			8
