# Supplementary material for: Brassinosteroids control cell proliferation in the lateral root cap of the Arabidopsis root
Source: EMBO Rep. 2026 Apr 10;27(9):2183–200. doi: 10.1038/s44319-026-00737-0 (PMC13172465; doi:10.1038/s44319-026-00737-0)
Supplement: Supplementary file 6 — EV Figures Source Data [file 44319_2026_737_MOESM6_ESM.zip › Figures EV/Figure EV3/3L/EV3L.xlsx]

## Sheet: Tabelle1
	J1092	J1092>bin2-1	J1092>bzr1-D
	34	30	34
	31	32	32
	31	26	30
	32	25	29
	35	26	38
	34	23	29
	33	28	30
	36	32	34
		27	33
		25	38
		27	29
		33	30
		31
		24
		26
		26
		26
