# Supplementary material for: Brassinosteroids control cell proliferation in the lateral root cap of the Arabidopsis root
Source: EMBO Rep. 2026 Apr 10;27(9):2183–200. doi: 10.1038/s44319-026-00737-0 (PMC13172465; doi:10.1038/s44319-026-00737-0)
Supplement: Supplementary file 6 — EV Figures Source Data [file 44319_2026_737_MOESM6_ESM.zip › Figures EV/Figure EV3/3G/EV3G.xlsx]

## Sheet: Tabelle1
	CTRL	DEX
	5	10
	7	9
	6	10
	8	9
	5	11
	5	9
	7	8
	6	10
	6	12
	5	8
	7	9
	6	12
	7	9
	9	12
	9	7
	6	13
	9	8
	8	9
	8	7
	11	10
	6	10
	7	12
	6	11
	6	9
		10
		9
