# Supplementary material for: Brassinosteroids control cell proliferation in the lateral root cap of the Arabidopsis root
Source: EMBO Rep. 2026 Apr 10;27(9):2183–200. doi: 10.1038/s44319-026-00737-0 (PMC13172465; doi:10.1038/s44319-026-00737-0)
Supplement: Supplementary file 6 — EV Figures Source Data [file 44319_2026_737_MOESM6_ESM.zip › Figures EV/Figure EV3/3I/EV3I.xlsx]

## Sheet: Tabelle1
	CTRL	DEX
	7	7
	9	5
	9	5
	6	6
	9	6
	8	6
	8	5
	11	6
	6	5
	7	6
	6	5
	6	6
	5	5
	7	7
	6	5
	8	6
	5	6
	5	5
	7	5
	6	5
	6	8
	5	6
	7	4
	6	5
		7
		5
		7
		5
		4
		6
		10
		5
		4
