# Supplementary material for: Brassinosteroids control cell proliferation in the lateral root cap of the Arabidopsis root
Source: EMBO Rep. 2026 Apr 10;27(9):2183–200. doi: 10.1038/s44319-026-00737-0 (PMC13172465; doi:10.1038/s44319-026-00737-0)
Supplement: Supplementary file 6 — EV Figures Source Data [file 44319_2026_737_MOESM6_ESM.zip › Figures EV/Figure EV2/2D/EV2D.xlsx]

## Sheet: Tabelle1
	CTRL	BL
	1	5
	0	0
	2	0
	0	2
	2	1
	0	1
	0	2
	0	0
	0	1
	0	0
	1	1
	1	0
	2	1
	0	2
	1	2
	0	1
	1	1
	0	0
	1	1
	0	1
	1	0
	1	0
	2	5
	0	1
	1	3
	0	0
	1	3
	0	0
	0	3
	0	0
	2	1
	2	0
	0	1
	0	1
	2	2
	0	3
	1	1
	1	2
	1	1
	0	3
	1	1
	0	0
	1	1
	0	4
	2	1
	0
	1
	0
